# Supplementary material for: Effects of ADMA on gene expression and metabolism in serum-starved LoVo cells
Source: Sci Rep. 2016 May 16;6:25892. doi: 10.1038/srep25892 (PMC4867623; doi:10.1038/srep25892)
Supplement: Supplementary Table 1 [file srep25892-s2.xls]

## Sheet: Table S1
Effects of ADMA on gene expression and metabolism in serum-starved LoVo cells
Ningning Zheng, Ke Wang, Jiaojiao He, Yunping Qiu, Guoxiang Xie, Mingming Su, Wei Jia, Houkai Li
Table S1. The complete enriched GO terms of regulated genes by serum starvation
Category Term	GO accession ID	Gene expression pattern (up/down)	Enrichment Score
phosphate metabolic process	GO:0006796	up	5.43
death	GO:0016265	up	5.01
regulation of programmed cell death	GO:0043067	up	4.18
positive regulation of RNA metabolic process	GO:0051254	up	3.51
regulation of cell migration	GO:0030334	up	3.03
regulation of small GTPase mediated signal transduction	GO:0051056	up	2.94
intracellular transport	GO:0046907	up	2.7
peptidyl-serine modification	GO:0018209	up	2.43
vasculogenesis	GO:0001570	up	2.25
actin filament-based process	GO:0030029	up	2.19
transcription from RNA polymerase II promoter	GO:0006366	up	2.04
protein kinase cascade	GO:0007243	up	1.95
positive regulation of mesenchymal cell proliferation	GO:0002053	up	1.86
sterol biosynthetic process	GO:0016126	up	1.79
ER-nuclear signaling pathway	GO:0006984	up	1.77
interphase	GO:0051325	up	1.69
vesicle-mediated transport	GO:0016192	up	1.62
positive regulation of caspase activity	GO:0043280	up	1.35
regulation of fatty acid oxidation	GO:0046320	up	1.33
regulation of MAP kinase activity	GO:0043405	up	1.33
negative regulation of macromolecule biosynthetic process	GO:0010558	up	1.31
release of cytochrome c from mitochondria	GO:0001836	up	1.31
M phase	GO:0000279	down	40.58
RNA processing	GO:0006396	down	17.59
DNA metabolic process	GO:0006259	down	15.62
ribonucleoprotein complex biogenesis	GO:0022613	down	11.02
cellular macromolecular complex subunit organization	GO:0034621	down	10.3
spindle organization	GO:0007051	down	7.66
chromosome segregation	GO:0007059	down	7.2
regulation of cell cycle	GO:0051726	down	6.75
interphase of mitotic cell cycle	GO:0051329	down	5.64
meiotic cell cycle	GO:0051321	down	5.57
cellular respiration	GO:0045333	down	5.31
DNA unwinding during replication	GO:0006268	down	4.28
nucleobase	GO:0015931	down	3.73
mitochondrion organization	GO:0007005	down	3.24
acetyl-CoA metabolic process	GO:0006084	down	3.18
recombinational repair	GO:0000725	down	3.09
chromosome organization	GO:0051276	down	3.03
mitochondrial respiratory chain complex assembly	GO:0033108	down	2.7
regulation of ubiquitin-protein ligase activity during mitotic cell cycle	GO:0051439	down	2.64
cell cycle checkpoint	GO:0000075	down	2.61
regulation of nuclear division	GO:0051783	down	2.55
DNA packaging	GO:0006323	down	2.39
tRNA metabolic process	GO:0006399	down	2.07
chromosome localization	GO:0050000	down	2.04
pyrimidine nucleotide metabolic process	GO:0006220	down	2.01
polyamine biosynthetic process	GO:0006596	down	1.88
nucleobase biosynthetic process	GO:0046112	down	1.87
regulation of mRNA stability	GO:0043488	down	1.78
regulation of organelle organization	GO:0033043	down	1.76
cellular macromolecular complex disassembly	GO:0034623	down	1.75
microtubule organizing center organization	GO:0031023	down	1.74
oxidoreduction coenzyme metabolic process	GO:0006733	down	1.59
organic acid catabolic process	GO:0016054	down	1.57
centromere complex assembly	GO:0034508	down	1.54
ribonucleoside monophosphate biosynthetic process	GO:0009156	down	1.43
