# Supplementary material for: Effects of ADMA on gene expression and metabolism in serum-starved LoVo cells
Source: Sci Rep. 2016 May 16;6:25892. doi: 10.1038/srep25892 (PMC4867623; doi:10.1038/srep25892)
Supplement: Supplementary Table 2 [file srep25892-s3.xls]

## Sheet: Sheet1
Effects of ADMA on gene expression and metabolism in serum-starved LoVo cells
Ningning Zheng, Ke Wang, Jiaojiao He, Yunping Qiu, Guoxiang Xie, Mingming Su, Wei Jia, Houkai Li
Table S2: The ADMA regulated genes at 96 h compared to serum-starved cells
Probe ID	Gene symbol	Gene description	Log2 ratio
205892_s_at	FABP1	fatty acid binding protein 1, liver	4.12
207826_s_at	ID3	inhibitor of DNA binding 3, dominant negative helix-loop-helix protein	3.07
227725_at	ST6GALNAC1	ST6 (alpha-N-acetyl-neuraminyl-2,3-beta-galactosyl-1,3)-N-acetylgalactosaminide alpha-2,6-sialyltransferase 1	3.03
201566_x_at	ID2B	inhibitor of DNA binding 2B, dominant negative helix-loop-helix protein	2.62
213953_at	KRT20	keratin 20	2.5
208937_s_at	ID1	inhibitor of DNA binding 1, dominant negative helix-loop-helix protein	2.41
205185_at	SPINK5	serine peptidase inhibitor, Kazal type 5	2.12
207455_at	P2RY1	purinergic receptor P2Y, G-protein coupled, 1	2.07
208121_s_at	PTPRO	protein tyrosine phosphatase, receptor type, O /// protein tyrosine phosphatase, receptor type, O	2.04
207935_s_at	KRT13	keratin 13	2.01
208096_s_at	COL21A1	collagen, type XXI, alpha 1 /// collagen, type XXI, alpha 1	1.96
202967_at	GSTA4	glutathione S-transferase A4	1.95
202388_at	RGS2	regulator of G-protein signalling 2, 24kDa	1.92
205311_at	DDC	dopa decarboxylase (aromatic L-amino acid decarboxylase)	1.91
208791_at	CLU	clusterin	1.88
201565_s_at	ID2	inhibitor of DNA binding 2, dominant negative helix-loop-helix protein	1.88
212023_s_at	MKI67	antigen identified by monoclonal antibody Ki-67	1.83
238984_at	AI739241	gb:AI739241 /DB_XREF=gi:5101222 /DB_XREF=wi14h02.x1 /CLONE=IMAGE:2390259 /FEA=EST /CNT=7 /TID=Hs.171480.0 /TIER=ConsEnd /STK=0 /UG=Hs.171480 /UG_TITLE=ESTs	1.82
204646_at	DPYD	dihydropyrimidine dehydrogenase	1.82
227626_at	PAQR8	progestin and adipoQ receptor family member VIII	1.82
205929_at	GPA33	glycoprotein A33 (transmembrane)	1.8
201667_at	GJA1	gap junction protein, alpha 1, 43kDa (connexin 43)	1.79
204834_at	FGL2	fibrinogen-like 2	1.78
205042_at	GNE	glucosamine (UDP-N-acetyl)-2-epimerase/N-acetylmannosamine kinase	1.74
205343_at	SULT1C1	sulfotransferase family, cytosolic, 1C, member 1	1.74
205990_s_at	WNT5A	wingless-type MMTV integration site family, member 5A	1.61
238353_at	RASL11A	RAS-like, family 11, member A	1.6
202975_s_at	RHOBTB3	Rho-related BTB domain containing 3	1.59
207808_s_at	PROS1	protein S (alpha)	1.58
218858_at	DEPDC6	DEP domain containing 6	1.57
224823_at	MYLK	myosin, light chain kinase	1.57
243582_at	SH3RF2	SH3 domain containing ring finger 2	1.57
230645_at	FRMD3	FERM domain containing 3	1.55
220138_at	HAND1	heart and neural crest derivatives expressed 1	1.54
229402_at	SAMD13	sterile alpha motif domain containing 13	1.54
202095_s_at	BIRC5	baculoviral IAP repeat-containing 5 (survivin)	1.52
1559538_at	NDUFA9	NADH dehydrogenase (ubiquinone) 1 alpha subcomplex, 9, 39kDa	1.51
235210_s_at	RPESP	RPE-spondin	1.5
210377_at	ACSM3	acyl-CoA synthetase medium-chain family member 3	1.49
241031_at	NLF1	Nuclear localized factor 1	1.48
229551_x_at	ZNF367	zinc finger protein 367	1.47
244567_at	BG165613	Transcribed locus	1.46
209442_x_at	ANK3	ankyrin 3, node of Ranvier (ankyrin G)	1.45
240180_at	BE219849	MRNA full length insert cDNA clone EUROIMAGE 1090207	1.45
203755_at	BUB1B	BUB1 budding uninhibited by benzimidazoles 1 homolog beta (yeast)	1.45
207828_s_at	CENPF	centromere protein F, 350/400ka (mitosin)	1.45
203764_at	DLG7	discs, large homolog 7 (Drosophila)	1.45
205967_at	HIST1H4C	histone cluster 1, H4c	1.45
204607_at	HMGCS2	3-hydroxy-3-methylglutaryl-Coenzyme A synthase 2 (mitochondrial)	1.45
203276_at	LMNB1	lamin B1	1.45
219529_at	CLIC3	chloride intracellular channel 3	1.44
229579_s_at	DISP2	dispatched homolog 2 (Drosophila)	1.44
236118_at	LOC728473	hypothetical protein LOC728473	1.43
205073_at	CYP2J2	cytochrome P450, family 2, subfamily J, polypeptide 2	1.42
242300_at	BF432276	Ubiquitin B (UBB) mRNA, 3' UTR and genetic suppressor element	1.4
202345_s_at	FABP5	fatty acid binding protein 5 (psoriasis-associated)	1.4
227752_at	SPTLC3	serine palmitoyltransferase, long chain base subunit 3	1.4
215509_s_at	BUB1	BUB1 budding uninhibited by benzimidazoles 1 homolog (yeast)	1.39
204962_s_at	CENPA	centromere protein A	1.39
204709_s_at	KIF23	kinesin family member 23	1.38
205927_s_at	CTSE	cathepsin E	1.37
208863_s_at	SFRS1	splicing factor, arginine/serine-rich 1 (splicing factor 2, alternate splicing factor)	1.36
231051_at	W69743	Full length insert cDNA clone ZD51E06	1.36
236518_at	KIAA1984	KIAA1984	1.35
220468_at	ARL14	ADP-ribosylation factor-like 14	1.34
203799_at	CD302	CD302 molecule	1.34
201291_s_at	TOP2A	topoisomerase (DNA) II alpha 170kDa	1.34
211922_s_at	CAT	catalase	1.33
219093_at	FLJ20701	hypothetical protein FLJ20701 /// hypothetical protein FLJ20701	1.33
203554_x_at	PTTG1	pituitary tumor-transforming 1	1.31
225655_at	UHRF1	ubiquitin-like, containing PHD and RING finger domains, 1	1.31
228729_at	CCNB1	cyclin B1	1.29
205356_at	USP13	ubiquitin specific peptidase 13 (isopeptidase T-3)	1.29
224209_s_at	GDA	guanine deaminase	1.28
221872_at	RARRES1	retinoic acid receptor responder (tazarotene induced) 1	1.28
214647_s_at	HFE	hemochromatosis	1.27
202107_s_at	MCM2	MCM2 minichromosome maintenance deficient 2, mitotin (S. cerevisiae)	1.27
209891_at	SPBC25	spindle pole body component 25 homolog (S. cerevisiae)	1.27
205172_x_at	CLTB	clathrin, light chain (Lcb)	1.26
216212_s_at	DKC1	dyskeratosis congenita 1, dyskerin	1.26
233340_at	SPINK5L3	serine protease inhibitor	1.26
229319_at	AA057585	CDNA FLJ34311 fis, clone FEBRA2008255	1.25
225687_at	FAM83D	family with sequence similarity 83, member D	1.25
234863_x_at	FBXO5	F-box protein 5	1.25
209373_at	MALL	mal, T-cell differentiation protein-like	1.25
219978_s_at	NUSAP1	nucleolar and spindle associated protein 1	1.25
1568596_a_at	TROAP	trophinin associated protein (tastin)	1.25
203148_s_at	TRIM14	tripartite motif-containing 14	1.24
225441_x_at	LSMD1	LSM domain containing 1	1.23
212148_at	PBX1	Pre-B-cell leukemia transcription factor 1	1.23
201991_s_at	KIF5B	kinesin family member 5B	1.22
202870_s_at	CDC20	cell division cycle 20 homolog (S. cerevisiae)	1.21
206387_at	CDX2	caudal type homeobox transcription factor 2	1.21
203028_s_at	CYBA	cytochrome b-245, alpha polypeptide	1.21
227320_at	FAM101A	family with sequence similarity 101, member A	1.21
225728_at	SORBS2	sorbin and SH3 domain containing 2	1.21
228213_at	H2AFJ	H2A histone family, member J	1.2
201185_at	HTRA1	HtrA serine peptidase 1	1.19
1555465_at	MCOLN2	mucolipin 2	1.19
207761_s_at	METTL7A	methyltransferase like 7A	1.19
228273_at	BG165011	Transcribed locus	1.18
227272_at	FLJ43339	FLJ43339 protein	1.18
204798_at	MYB	v-myb myeloblastosis viral oncogene homolog (avian)	1.18
219918_s_at	ASPM	asp (abnormal spindle) homolog, microcephaly associated (Drosophila)	1.17
202580_x_at	FOXM1	forkhead box M1	1.17
212094_at	PEG10	paternally expressed 10	1.17
232654_s_at	UGT1A6	UDP glucuronosyltransferase 1 family, polypeptide A6	1.16
224840_at	FKBP5	FK506 binding protein 5	1.15
215672_s_at	KIAA0828	adenosylhomocysteinase 3	1.15
204092_s_at	AURKA	aurora kinase A	1.14
211814_s_at	CCNE2	cyclin E2	1.14
204681_s_at	RAPGEF5	Rap guanine nucleotide exchange factor (GEF) 5	1.14
231810_at	BRI3BP	BRI3 binding protein	1.13
212836_at	POLD3	polymerase (DNA-directed), delta 3, accessory subunit	1.13
212801_at	CIT	citron (rho-interacting, serine/threonine kinase 21)	1.12
226775_at	ENY2	Enhancer of yellow 2 homolog (Drosophila)	1.12
225592_at	NRM	nurim (nuclear envelope membrane protein)	1.12
229610_at	CKAP2L	cytoskeleton associated protein 2-like	1.11
224865_at	MLSTD2	male sterility domain containing 2	1.11
224232_s_at	PX19	px19-like protein	1.11
219497_s_at	BCL11A	B-cell CLL/lymphoma 11A (zinc finger protein)	1.1
221436_s_at	CDCA3	cell division cycle associated 3 /// cell division cycle associated 3	1.1
218589_at	P2RY5	purinergic receptor P2Y, G-protein coupled, 5	1.1
202954_at	PAK3	p21 (CDKN1A)-activated kinase 3	1.1
1557948_at	PHLDB3	pleckstrin homology-like domain, family B, member 3	1.1
229777_at	CLRN3	clarin 3	1.09
203118_at	PCSK7	proprotein convertase subtilisin/kexin type 7	1.09
209773_s_at	RRM2	ribonucleotide reductase M2 polypeptide	1.09
1555679_a_at	RTN4IP1	reticulon 4 interacting protein 1	1.09
204985_s_at	TRAPPC6A	trafficking protein particle complex 6A	1.09
204416_x_at	APOC1	apolipoprotein C-I	1.08
214719_at	LOC283537	hypothetical protein LOC283537	1.08
209753_s_at	TMPO	thymopoietin	1.08
201425_at	ALDH2	aldehyde dehydrogenase 2 family (mitochondrial)	1.07
210735_s_at	CA12	carbonic anhydrase XII	1.07
211372_s_at	IL1R2	interleukin 1 receptor, type II	1.07
225095_at	SPTLC2	Serine palmitoyltransferase, long chain base subunit 2	1.07
236655_at	TPD52	tumor protein D52	1.07
202740_at	ACY1	aminoacylase 1	1.06
236957_at	CDCA2	cell division cycle associated 2	1.06
200679_x_at	HMGB1	high-mobility group box 1	1.06
201896_s_at	PSRC1	proline/serine-rich coiled-coil 1	1.06
201718_s_at	EPB41L2	erythrocyte membrane protein band 4.1-like 2	1.05
222958_s_at	DEPDC1	DEP domain containing 1	1.04
204444_at	KIF11	kinesin family member 11	1.04
201555_at	MCM3	MCM3 minichromosome maintenance deficient 3 (S. cerevisiae)	1.04
218883_s_at	MLF1IP	MLF1 interacting protein	1.04
201774_s_at	NCAPD2	non-SMC condensin I complex, subunit D2	1.04
202899_s_at	SFRS3	splicing factor, arginine/serine-rich 3	1.04
1552790_a_at	TLOC1	translocation protein 1	1.04
221505_at	ANP32E	acidic (leucine-rich) nuclear phosphoprotein 32 family, member E	1.03
213226_at	CCNA2	cyclin A2	1.03
210983_s_at	MCM7	MCM7 minichromosome maintenance deficient 7 (S. cerevisiae)	1.03
202741_at	PRKACB	protein kinase, cAMP-dependent, catalytic, beta	1.03
236312_at	AA938184	Transcribed locus	1.02
203685_at	BCL2	B-cell CLL/lymphoma 2	1.02
225834_at	FAM72A	family with sequence similarity 72, member A	1.02
208596_s_at	UGT1A10	UDP glucuronosyltransferase 1 family, polypeptide A10	1.02
209709_s_at	HMMR	hyaluronan-mediated motility receptor (RHAMM)	1.01
231786_at	HOXA13	homeobox A13	1.01
226118_at	CENPO	centromere protein O	1
223952_x_at	DHRS9	dehydrogenase/reductase (SDR family) member 9	1
210978_s_at	TAGLN2	transgelin 2	1
205569_at	LAMP3	lysosomal-associated membrane protein 3	-1
202724_s_at	FOXO1A	forkhead box O1A (rhabdomyosarcoma)	-1.01
232231_at	RUNX2	runt-related transcription factor 2	-1.01
202565_s_at	SVIL	supervillin	-1.01
218486_at	KLF11	Kruppel-like factor 11	-1.02
223217_s_at	NFKBIZ	nuclear factor of kappa light polypeptide gene enhancer in B-cells inhibitor, zeta	-1.02
203675_at	NUCB2	nucleobindin 2	-1.02
219132_at	PELI2	pellino homolog 2 (Drosophila)	-1.02
236402_at	AW184034	CDNA FLJ42263 fis, clone TKIDN2014570	-1.03
1554132_a_at	KIAA1128	KIAA1128	-1.03
202267_at	LAMC2	laminin, gamma 2	-1.03
212531_at	LCN2	lipocalin 2 (oncogene 24p3)	-1.03
226847_at	FST	follistatin	-1.04
229711_s_at	MGC5370	hypothetical protein MGC5370	-1.04
206247_at	MICB	MHC class I polypeptide-related sequence B	-1.04
201984_s_at	EGFR	epidermal growth factor receptor (erythroblastic leukemia viral (v-erb-b) oncogene homolog, avian)	-1.05
224657_at	ERRFI1	ERBB receptor feedback inhibitor 1	-1.05
221577_x_at	GDF15	growth differentiation factor 15	-1.05
203518_at	LYST	lysosomal trafficking regulator	-1.05
227073_at	MAP3K2	mitogen-activated protein kinase kinase kinase 2	-1.05
241893_at	MGAT5	Mannosyl (alpha-1,6-)-glycoprotein beta-1,6-N-acetyl-glucosaminyltransferase	-1.05
238694_at	AI589594	Transcribed locus	-1.06
226939_at	CPEB2	cytoplasmic polyadenylation element binding protein 2	-1.06
209457_at	DUSP5	dual specificity phosphatase 5	-1.06
218651_s_at	LARP6	La ribonucleoprotein domain family, member 6	-1.06
208078_s_at	SNF1LK	SNF1-like kinase /// SNF1-like kinase	-1.06
1554287_at	TRIM4	tripartite motif-containing 4	-1.06
205068_s_at	ARHGAP26	Rho GTPase activating protein 26	-1.07
206662_at	GLRX	glutaredoxin (thioltransferase)	-1.07
205009_at	TFF1	trefoil factor 1 (breast cancer, estrogen-inducible sequence expressed in)	-1.07
226099_at	ELL2	elongation factor, RNA polymerase II, 2	-1.08
242320_at	FOXO3A	Forkhead box O3A	-1.08
227221_at	N36085	CDNA clone IMAGE:5261213	-1.08
238935_at	RPS27L	ribosomal protein S27-like	-1.08
228205_at	TKT	transketolase (Wernicke-Korsakoff syndrome)	-1.08
1554606_at	CCDC100	coiled-coil domain containing 100	-1.09
36564_at	IBRDC3	IBR domain containing 3	-1.1
1555745_a_at	LYZ	lysozyme (renal amyloidosis)	-1.1
217997_at	PHLDA1	pleckstrin homology-like domain, family A, member 1	-1.1
220021_at	TMC7	transmembrane channel-like 7	-1.1
225912_at	TP53INP1	tumor protein p53 inducible nuclear protein 1	-1.1
218446_s_at	FAM18B	family with sequence similarity 18, member B	-1.11
203068_at	KLHL21	kelch-like 21 (Drosophila)	-1.11
213927_at	MAP3K9	mitogen-activated protein kinase kinase kinase 9	-1.11
204566_at	PPM1D	protein phosphatase 1D magnesium-dependent, delta isoform	-1.11
210041_s_at	PGM3	phosphoglucomutase 3	-1.12
224953_at	YIPF5	Yip1 domain family, member 5	-1.12
227306_at	AK024898	CDNA: FLJ21245 fis, clone COL01184	-1.13
201236_s_at	BTG2	BTG family, member 2	-1.13
224583_at	COTL1	coactosin-like 1 (Dictyostelium)	-1.13
227309_at	YOD1	YOD1 OTU deubiquinating enzyme 1 homolog (S. cerevisiae)	-1.13
226034_at	BE222344	Homo sapiens, clone IMAGE:3881549, mRNA	-1.14
221260_s_at	C12orf22	chromosome 12 open reading frame 22 /// chromosome 12 open reading frame 22	-1.14
228482_at	CDRT4	CMT1A duplicated region transcript 4	-1.14
243409_at	FOXL1	forkhead box L1	-1.14
237323_at	HKDC1	hexokinase domain containing 1	-1.14
32541_at	PPP3CC	protein phosphatase 3 (formerly 2B), catalytic subunit, gamma isoform (calcineurin A gamma)	-1.14
224618_at	ROD1	ROD1 regulator of differentiation 1 (S. pombe)	-1.14
209369_at	ANXA3	annexin A3	-1.15
209566_at	INSIG2	insulin induced gene 2	-1.15
209270_at	LAMB3	laminin, beta 3	-1.15
202284_s_at	CDKN1A	cyclin-dependent kinase inhibitor 1A (p21, Cip1)	-1.16
201634_s_at	CYB5B	cytochrome b5 type B (outer mitochondrial membrane)	-1.16
218696_at	EIF2AK3	eukaryotic translation initiation factor 2-alpha kinase 3	-1.16
212221_x_at	IDS	iduronate 2-sulfatase (Hunter syndrome)	-1.16
203726_s_at	LAMA3	laminin, alpha 3	-1.16
233899_x_at	ZBTB10	Zinc finger and BTB domain containing 10	-1.16
202211_at	ARFGAP3	ADP-ribosylation factor GTPase activating protein 3	-1.17
221014_s_at	RAB33B	RAB33B, member RAS oncogene family /// RAB33B, member RAS oncogene family	-1.17
212902_at	SEC24A	SEC24 related gene family, member A (S. cerevisiae)	-1.17
227345_at	TNFRSF10D	tumor necrosis factor receptor superfamily, member 10d, decoy with truncated death domain	-1.17
227027_at	AI268315	Clone 114 tumor rejection antigen	-1.18
243729_at	C14orf161	Chromosome 14 open reading frame 161	-1.18
222692_s_at	FNDC3B	fibronectin type III domain containing 3B	-1.18
218346_s_at	SESN1	sestrin 1	-1.18
211106_at	SUPT3H	suppressor of Ty 3 homolog (S. cerevisiae)	-1.18
227919_at	UCA1	urothelial cancer associated 1	-1.18
1555786_s_at	BC008034	gb:BC008034.1 /DB_XREF=gi:14165473 /TID=Hs2.46679.2 /CNT=15 /FEA=FLmRNA /TIER=FL /STK=0 /LL=55673 /UG_GENE=C14orf34 /UG=Hs.46679 /UG_TITLE=chromosome 14 open reading frame 34 /DEF=Homo sapiens, hypothetical protein FLJ20739, clone MGC:1011 IMAGE:2967039, m	-1.19
230728_at	BF516305	Transcribed locus	-1.19
238476_at	LOC153222	adult retina protein	-1.19
225283_at	ARRDC4	arrestin domain containing 4	-1.2
209383_at	DDIT3	DNA-damage-inducible transcript 3	-1.2
219736_at	TRIM36	tripartite motif-containing 36	-1.2
218769_s_at	ANKRA2	ankyrin repeat, family A (RFXANK-like), 2	-1.22
204516_at	ATXN7	ataxin 7	-1.22
233852_at	POLH	polymerase (DNA directed), eta	-1.22
215444_s_at	TRIM31	tripartite motif-containing 31	-1.22
214191_at	ICA1	islet cell autoantigen 1, 69kDa	-1.23
205302_at	IGFBP1	insulin-like growth factor binding protein 1	-1.23
225217_s_at	BRPF3	bromodomain and PHD finger containing, 3	-1.25
223249_at	CLDN12	claudin 12	-1.25
235356_at	NHLRC2	NHL repeat containing 2	-1.25
235198_at	OSTM1	osteopetrosis associated transmembrane protein 1	-1.25
36711_at	MAFF	v-maf musculoaponeurotic fibrosarcoma oncogene homolog F (avian)	-1.26
210095_s_at	IGFBP3	insulin-like growth factor binding protein 3	-1.27
223541_at	HAS3	hyaluronan synthase 3	-1.28
219938_s_at	PSTPIP2	proline-serine-threonine phosphatase interacting protein 2	-1.28
205767_at	EREG	epiregulin	-1.29
204363_at	F3	coagulation factor III (thromboplastin, tissue factor)	-1.29
213388_at	LOC727942	similar to phosphodiesterase 4D interacting protein isoform 2	-1.29
202558_s_at	STCH	stress 70 protein chaperone, microsome-associated, 60kDa	-1.29
215501_s_at	DUSP10	dual specificity phosphatase 10	-1.3
213780_at	N30878	Full-length cDNA clone CS0DI027YJ05 of Placenta Cot 25-normalized of Homo sapiens (human)	-1.3
210705_s_at	TRIM5	tripartite motif-containing 5	-1.3
241813_at	MBD1	methyl-CpG binding domain protein 1	-1.31
203767_s_at	STS	steroid sulfatase (microsomal), arylsulfatase C, isozyme S	-1.31
235085_at	DKFZp761P0423	homolog of rat pragma of Rnd2	-1.32
221782_at	DNAJC10	DnaJ (Hsp40) homolog, subfamily C, member 10	-1.32
209626_s_at	OSBPL3	oxysterol binding protein-like 3	-1.32
205479_s_at	PLAU	plasminogen activator, urokinase	-1.32
212171_x_at	VEGFA	vascular endothelial growth factor A	-1.32
206683_at	ZNF165	zinc finger protein 165	-1.33
201041_s_at	DUSP1	dual specificity phosphatase 1	-1.34
209365_s_at	ECM1	extracellular matrix protein 1	-1.34
236129_at	GALNT5	UDP-N-acetyl-alpha-D-galactosamine:polypeptide N-acetylgalactosaminyltransferase 5 (GalNAc-T5)	-1.34
211924_s_at	PLAUR	plasminogen activator, urokinase receptor /// plasminogen activator, urokinase receptor	-1.34
202131_s_at	RIOK3	RIO kinase 3 (yeast) /// RIO kinase 3 (yeast)	-1.34
229331_at	SPATA18	spermatogenesis associated 18 homolog (rat)	-1.34
215108_x_at	TNRC9	trinucleotide repeat containing 9	-1.34
211031_s_at	CYLN2	cytoplasmic linker 2 /// cytoplasmic linker 2	-1.35
237183_at	AI023433	gb:AI023433 /DB_XREF=gi:3239839 /DB_XREF=ow71h07.x1 /CLONE=IMAGE:1652317 /FEA=EST /CNT=7 /TID=Hs.103239.0 /TIER=ConsEnd /STK=6 /UG=Hs.103239 /UG_TITLE=ESTs	-1.36
219390_at	FKBP14	FK506 binding protein 14, 22 kDa	-1.36
205239_at	AREG	amphiregulin (schwannoma-derived growth factor)	-1.37
242727_at	ARL5B	ADP-ribosylation factor-like 5B	-1.37
227148_at	PLEKHH2	pleckstrin homology domain containing, family H (with MyTH4 domain) member 2	-1.38
239136_at	LOC728978	hypothetical protein LOC728978	-1.39
223315_at	NTN4	netrin 4	-1.39
202693_s_at	STK17A	serine/threonine kinase 17a (apoptosis-inducing)	-1.39
213975_s_at	RFK	riboflavin kinase	-1.41
1554007_at	ZNF483	Zinc finger protein 483	-1.41
205018_s_at	MBNL2	muscleblind-like 2 (Drosophila)	-1.42
213836_s_at	WIPI1	WD repeat domain, phosphoinositide interacting 1	-1.43
231148_at	IGFL2	IGF-like family member 2	-1.44
206239_s_at	SPINK1	serine peptidase inhibitor, Kazal type 1	-1.44
226384_at	PPAPDC1B	phosphatidic acid phosphatase type 2 domain containing 1B	-1.45
204326_x_at	MT1X	metallothionein 1X	-1.48
222061_at	CD58	CD58 molecule	-1.49
201939_at	PLK2	polo-like kinase 2 (Drosophila)	-1.52
210426_x_at	RORA	RAR-related orphan receptor A	-1.56
1554980_a_at	ATF3	activating transcription factor 3	-1.58
230831_at	AW294986	gb:AW294986 /DB_XREF=gi:6701622 /DB_XREF=UI-H-BI2-ahs-c-05-0-UI.s1 /CLONE=IMAGE:2727920 /FEA=EST /CNT=10 /TID=Hs.21439.0 /TIER=Stack /STK=10 /UG=Hs.21439 /UG_TITLE=ESTs	-1.59
203140_at	BCL6	B-cell CLL/lymphoma 6 (zinc finger protein 51) /// B-cell CLL/lymphoma 6 (zinc finger protein 51)	-1.61
1557765_at	LOC643401	hypothetical protein LOC643401	-1.63
1555742_at	U92817	gb:U92817.1 /DB_XREF=gi:2465327 /TID=Hs2Affx.1.451 /CNT=1 /FEA=FLmRNA /TIER=FL /STK=1 /NOTE=sequence(s) not in UniGene /DEF=Homo sapiens unnamed HERV-H protein mRNA, complete cds. /PROD=unnamed HERV-H protein /FL=gb:U92817.1	-1.66
204015_s_at	DUSP4	dual specificity phosphatase 4	-1.68
243015_at	CYP3A5	cytochrome P450, family 3, subfamily A, polypeptide 5	-1.69
206907_at	TNFSF9	tumor necrosis factor (ligand) superfamily, member 9	-1.7
222235_s_at	GALNACT-2	chondroitin sulfate GalNAcT-2	-1.71
236266_at	LOC283666	Hypothetical protein LOC283666	-1.72
235965_at	BHLHB8	Basic helix-loop-helix domain containing, class B, 8	-1.77
231849_at	KRT80	keratin 80	-1.77
213796_at	SPRR1A	small proline-rich protein 1A	-1.78
235202_x_at	IKIP	IKK interacting protein	-1.81
218960_at	TMPRSS4	transmembrane protease, serine 4	-1.81
236863_at	C17orf67	Chromosome 17 open reading frame 67	-1.89
227755_at	AA042983	CDNA clone IMAGE:4077090	-1.92
213167_s_at	SLC5A3	solute carrier family 5 (inositol transporters), member 3	-1.99
202928_s_at	PHF1	PHD finger protein 1	-2.08
215209_at	SEC24D	SEC24 related gene family, member D (S. cerevisiae)	-2.09
238733_at	CPM	Carboxypeptidase M	-2.11
221085_at	TNFSF15	tumor necrosis factor (ligand) superfamily, member 15	-2.11
213293_s_at	TRIM22	tripartite motif-containing 22	-2.21
229242_at	BF439063	Transcribed locus	-2.4
209101_at	CTGF	connective tissue growth factor	-2.51
210538_s_at	BIRC3	baculoviral IAP repeat-containing 3	-2.59
202843_at	DNAJB9	DnaJ (Hsp40) homolog, subfamily B, member 9	-2.7
211506_s_at	IL8	interleukin 8	-2.79
